# Supplementary material for: Biobased Waterborne Polyurethane-Ureas Modified with POSS-OH for Fluorine-Free Hydrophobic Textile Coatings
Source: Polymers (Basel). 2021 Oct 13;13(20):3526. doi: 10.3390/polym13203526 (PMC8537187; doi:10.3390/polym13203526)
Supplement: Supplementary file 1 [file polymers-13-03526-s001.zip]

Archive with 1 entries (1 files):
- polymers-1411368-SM.pdf
